# Supplementary material for: The Theoretical Model of Decision-Making Behaviour Geospatial Analysis Using Data Obtained from the Games of Chess
Source: Int J Environ Res Public Health. 2022 Sep 28;19(19):12353. doi: 10.3390/ijerph191912353 (PMC9566314; doi:10.3390/ijerph191912353)
Supplement: Supplementary file 1 [file ijerph-19-12353-s001.zip]

Archive with 1 entries (1 files):
- ijerph-1894318-supplementary.pdf
